# Supplementary material for: A Para-Substituted 2-Phenoxy-1,10-Phenanthroline Ligand for Lanthanide Sensitization: Asymmetric Coordination and Enhanced Emission from Eu3+, Tb3+, Sm3+ and Dy3+ Complexes
Source: Molecules. 2025 Aug 29;30(17):3548. doi: 10.3390/molecules30173548 (PMC12430686; doi:10.3390/molecules30173548)
Supplement: Supplementary file 1 [file molecules-30-03548-s001.zip]

Archive with 1 entries (1 files):
- molecules-3722585-supplementary.pdf
